# Supplementary material for: Selective Gene Transfer to the Retina Using Intravitreal Ultrasound Irradiation
Source: J Ophthalmol. 2012 Jan 31;2012:412752. doi: 10.1155/2012/412752 (PMC3307015; doi:10.1155/2012/412752)
Supplement: Supplementary file 1 — Legend for video: Intravitreal US irradiation was performed with a slight modification of transconjunctival sutureless vitrectomy system utilizing the miniature US probe which was comparable in magnitude to a 19G needle. [file 412752.f1.zip]

Archive with 1 entries (1 files):
- 412752.f1/412752.f1.avi
